# Supplementary material for: FXPOI: Pattern of AGG Interruptions Does not Show an Association With Age at Amenorrhea Among Women With a Premutation
Source: Front Genet. 2018 Aug 3;9:292. doi: 10.3389/fgene.2018.00292 (PMC6086008; doi:10.3389/fgene.2018.00292)
Supplement: TABLE S1 — Raw data for each subject included in analyses. Age at Interview is age of most recent reproductive questionnaire or interview. Age at Amenorrhea is the self-reported age of last menstrual period for women that have gone more than 4 months without a period. FMR1 allele 1 and allele 2 are the number of CGG repeats determined by genotyping. Number of AGGs is the number of AGG interruptions seen in the premutation allele. [file Table_1.XLSX]

## Sheet: #LN00090
Subject	Age at Interview	Age at Amenorrhea (AAA)	FMR1 allele 1	FMR1 allele 2	Number of AGGs
1	64	43	30	100	0
2	56	48	31	90	0
3	43	30	26	92	2
4	66	50	29	85	2
5	58	43	33	97	2
6	75	31	31	85	2
7	28	.	30	150	2
8	51	41	30	85	1
9	47	45	31	89	0
10	45	.	31	130	0
11	69	51	30	61	0
12	40	51	31	95	1
13	50	44	30	85	0
14	57	.	31	59	0
15	68	.	38	57	0
16	56	48	39	60	0
17	44	.	29	60	0
18	53	.	39	64	0
19	45	40	30	76	0
20	60	45	27	80	1
21	53	35	27	71	1
22	37	.	43	93	0
23	34	32	31	93	1
24	31	.	31	70	0
25	48	.	29	66	0
26	40	38	31	91	1
27	32	33	30	105	1
28	30	27	29	90	1
29	29	.	30	109	1
30	52	43	30	100	1
31	49	33	30	95	1
32	42	36	30	80	1
33	37	.	30	125	1
34	30	.	30	95	1
35	27	.	30	95	1
36	54	41	30	76	1
37	58	36	30	95	1
38	62	35	30	100	0
39	58	41	16	85	1
40	62	.	30	69	1
41	35	.	30	90	1
42	55	47	16	79	1
43	18	.	56	78	1
44	52	.	31	90	2
45	46	46	31	75	2
46	45	.	30	97	1
47	66	50	31	93	1
48	27	.	32	92	1
49	59	46	30	95	0
50	42	.	30	95	0
51	35	.	30	95	0
52	51	30	30	77	0
53	42	.	23	57	1
54	40	33	33	95	1
55	37	.	30	97	1
56	36	.	20	150	1
57	34	32	20	95	1
58	57	50	30	95	0
59	53	52	29	100	1
60	53	53	50	110	1
61	33	.	49	120	1
62	42	.	30	105	2
63	50	.	30	85	0
64	45	21	30	89	1
65	61	.	32	59	0
66	82	55	29	58	0
67	26	.	32	79	0
68	40	.	30	72	0
69	58	.	30	80	1
70	50	51	23	75	1
71	59	46	29	75	1
72	33	30	23	92	0
73	37	.	30	90	2
74	35	.	30	110	2
75	55	42	30	95	2
76	34	29	30	81	1
77	70	45	31	87	0
78	55	48	30	90	2
79	50	.	29	95	0
80	46	46	29	93	2
81	33	.	30	93	2
82	37	.	30	89	2
83	24	.	30	93	2
84	59	42	30	80	2
85	39	27	30	93	1
86	42	31	30	80	1
87	34	.	20	110	0
88	38	.	30	115	0
89	47	28	30	91	1
90	70	50	30	79	2
91	57	51	29	84	2
92	46	38	30	94	0
93	50	47	31	85	0
94	43	38	32	90	1
95	38	.	30	100	2
96	24	.	32	110	2
97	45	36	32	100	2
98	33	.	30	89	1
99	31	.	23	77	1
100	50	.	30	68	1
101	50	45	24	70	0
102	41	.	24	64	0
103	43	26	30	85	0
104	43	.	31	65	0
105	27	.	29	110	0
106	57	49	32	64	0
107	33	.	29	70	0
108	46	.	30	75	1
109	69	48	30	89	2
110	54	52	29	67	1
111	39	.	30	74	0
112	44	39	30	68	0
113	36	.	51	76	0
114	47	30	23	82	1
115	43	42	32	87	1
116	43	.	32	82	1
117	38	.	32	94	1
118	45	48	29	69	0
119	56	35	33	99	0
120	59	38	18	110	1
121	68	50	30	77	1
122	49	47	22	70	0
123	40	.	28	130	0
124	39	29	29	82	1
125	27	25	30	76	0
126	55	51	30	125	1
127	68	50	16	80	1
128	44	39	23	100	1
129	36	.	30	60	0
130	55	54	30	125	0
131	55	18	22	90	2
132	27	.	30	63	0
133	40	.	30	86	1
134	49	34	33	91	1
135	63	31	23	83	1
136	41	33	23	85	1
137	50	46	21	75	0
138	40	27	29	105	0
139	50	47	30	83	0
140	57	45	29	72	1
141	60	41	29	75	1
142	41	39	30	82	1
143	57	56	27	101	2
144	56	50	27	93	2
145	54	20	20	97	1
146	66	54	30	85	2
147	46	.	30	90	2
148	38	.	30	57	2
149	44	.	30	92	0
150	45	49	30	93	0
151	39	.	29	93	1
152	37	29	30	75	0
153	39	38	30	74	0
154	42	.	33	67	0
155	42	.	33	66	0
156	52	51	31	87	0
157	47	47	31	83	0
158	52	50	30	80	1
159	63	50	24	70	1
160	49	50	29	126	1
161	37	.	30	84	1
162	36	.	30	87	0
163	41	35	29	89	2
164	58	42	29	116	0
165	64	50	30	70	1
166	46	51	29	130	0
167	54	51	20	82	0
168	36	.	30	63	0
169	32	.	29	77	0
170	45	.	30	112	1
171	42	39	30	130	2
172	44	.	20	92	0
173	53	50	25	102	1
174	46	49	30	71	1
175	46	52	32	95	1
176	34	.	32	68	0
177	48	45	29	70	0
178	42	30	30	94	0
179	38	33	32	82	0
180	31	.	20	78	0
181	59	50	19	80	1
182	46	35	29	80	0
183	56	33	20	68	1
184	62	35	32	77	1
185	58	48	30	101	1
186	47	43	30	90	2
187	36	23	28	90	2
188	36	34	23	115	1
189	28	.	50	66	1
190	51	45	30	63	0
191	39	35	31	117	0
192	47	43	17	75	1
193	40	.	32	62	0
194	53	31	22	98	2
195	43	42	31	74	1
196	33	.	20	100	1
197	59	45	20	82	2
198	59	28	30	102	2
199	38	35	22	74	0
200	60	39	32	92	2
201	34	34	30	100	2
202	59	29	11	88	2
203	57	42	31	94	2
204	49	38	24	78	2
205	31	31	30	86	0
206	64	42	29	69	0
207	45	39	42	73	0
208	44	41	20	117	0
209	49	41	16	69	0
210	42	39	31	83	1
211	46	32	30	116	2
212	62	52	30	73	0
213	45	38	26	84	0
214	33	34	29	102	2
215	43	27	31	84	2
216	33	.	30	93	0
217	63	31	29	94	2
218	60	56	32	105	2
219	45	43	30	83	1
220	59	50	50	65	0
221	20	.	30	111	0
222	39	30	30	90	1
223	35	32	29	82	0
224	35	33	19	90	2
225	65	34	30	85	0
226	64	52	27	63	1
227	58	32	29	78	0
228	68	28.5	29	92	2
229	69	45	30	71	1
230	45	37	24	92	2
231	57	.	29	81	1
232	44	.	30	110	0
233	55	53	30	110	0
234	71	50	30	74	1
235	27	18	30	103	1
236	30	.	41	91	1
237	32	.	40	105	1
238	26	.	30	120	1
239	52	38	32	120	0
240	51	48	31	105	0
241	52	52	31	68	0
242	31	.	34	95	0
243	22	.	23	83	0
244	39	38	23	95	0
245	53	51	35	80	2
246	45	.	30	58	1
247	48	.	20	55	1
248	19	.	29	55	1
249	33	.	30	63	1
250	24	.	31	57	1
251	27	.	38	59	1
252	19	.	29	59	1
253	57	56	30	59	1
254	18	.	29	58	1
255	47	.	39	57	1
256	18	.	23	69	1
257	30	.	30	62	2
258	55	48	23	62	2
259	25	.	31	55	0
260	26	.	27	57	1
261	43	.	33	63	2
262	43	.	20	56	2
